# Supplementary material for: Cognitive Improvement and Microbiota–Gut–Brain Axis Regulation by Lycium barbarum Polysaccharides and Glycopeptide in Laboratory-Kenneled Poodles
Source: Microorganisms. 2026 Apr 21;14(4):940. doi: 10.3390/microorganisms14040940 (PMC13118899; doi:10.3390/microorganisms14040940)
Supplement: Supplementary file 1 [file microorganisms-14-00940-s001.zip]

Archive with 1 entries (1 files):
- microorganisms-4239997-supplementary.pdf
